# Supplementary material for: Genotype-specific differences in infertile men due to loss-of-function variants in M1AP or ZZS genes
Source: EMBO Mol Med. 2025 May 15;17(6):1417–51. doi: 10.1038/s44321-025-00244-0 (PMC12162868; doi:10.1038/s44321-025-00244-0)
Supplement: Supplementary file 4 — Source data Fig. 1 [file 44321_2025_244_MOESM4_ESM.zip › Source Data_Figure 1_Blots/Figure 1B README_Blots.txt]

Dataset title: Source data files for Western blot experiments.
File naming convention: Assay_MeasuredProtein-Sample-PanelNumber.tif

This folder contains images used to prepare Figure 1. Images show the source data for the respective Western blot experiments. A protein ladder is indicated for each image. The character of each band is further specified. If bands did not belong to the manuscript data, this is highlighted with either one or two asterisks. All abbreviations are explained in the figures.

Boxes highlight bands used for Figure 1. Image acquisition was conducted using Bio-Rad Laboratories, USA's ChemiDocTM MP Imaging System. Downstream image processing was performed with the open-source software Fiji by ImageJ (v2.3.0/1.54h) and applied equally across the entire image and controls. For visual clarity, the final images have been cropped and adjusted in terms of brightness and contrast. These changes do not affect the data or the results presented. The source data includes the full-sized, unprocessed images.
