# Supplementary material for: Genotype-specific differences in infertile men due to loss-of-function variants in M1AP or ZZS genes
Source: EMBO Mol Med. 2025 May 15;17(6):1417–51. doi: 10.1038/s44321-025-00244-0 (PMC12162868; doi:10.1038/s44321-025-00244-0)
Supplement: Supplementary file 5 — Source data Fig. 2 [file 44321_2025_244_MOESM5_ESM.zip › Source Data_Figure 2, Supp. Figures_IHC/Figure 2_Numerical Data.xlsx]

## Sheet: PAS
		CTRL						M1AP														SHOC1				TEX11										SPO16
Stage		M2211 (absolute / percent)		M2350 (absolute / percent)		M3254 (absolute / percent)		M330 (absolute / percent)		M864 (absolute / percent)		M2062 (absolute / percent)		M2525 (absolute / percent)		M2746 (absolute / percent)		M3511( absolute / percent)		M3609 (absolute / percent)		M2046 (absolute / percent)		G-377 (absolute / percent)		M205 (absolute / percent)		M246 (absolute / percent)		M281 (absolute / percent)		M1390 (absolute / percent)		M3409 (absolute / percent)		M3863 (absolute / percent)
SCO		4	2.35	16	4.59	4	1.39	3	3.45	6	1.6	4	2.96	3	2.86	3	1.82	1	0.81	3	1.71	26	10.28	4	6.45	3	1.81	13	8.07	14	8.64	7	5.26	2	2.33	4	3.81
SPG		4	2.35	10	2.87	6	2.08	3	3.45	13	3.47	3	2.22	8	7.62	2	1.21	3	2.42	5	2.86	20	7.91	3	4.84	10	6.02	8	4.97	12	7.41	11	8.27	3	3.49	5	4.76
SPC		7	4.12	10	2.87	10	3.47	69	79.31	302	80.53	54	40	86	81.9	88	53.33	70	56.45	131	74.86	207	81.82	55	88.71	153	92.17	140	86.96	136	83.95	115	86.47	81	94.14	96	91.43
RS		13	7.65	27	7.74	9	3.13	10	11.49	53	14.13	58	42.96	8	7.62	61	36.97	45	36.29	36	20.57	0	0	0	0	0	0	0	0	0	0	0	0	0	0	0	0
ES		142	83.53	286	81.95	259	89.93	2	2.3	1	0.27	16	11.85	0	0	11	6.67	5	4.03	0	0	0	0	0	0	0	0	0	0	0	0	0	0	0	0	0	0
		Mean					SD
		CTRL	M1AP	SHOC1	TEX11	SPO16	CTRL	M1AP	SHOC1	TEX11	SPO16
SCO		2.77667	2.17286	8.365	5.222	3.81	1.34078	0.86579	1.915	2.82137	NA
SPG		2.43333	3.32143	6.375	6.032	4.76	0.327855	1.89786	1.535	1.70278	NA
SPC		3.48667	66.6257	85.265	88.738	91.43	0.510446	15.3277	3.445	3.79974	NA
RS		6.17333	24.29	0	0	0	2.15228	13.1592	0	0	NA
ES		85.1367	3.58857	0	0	0	3.45023	4.07729	0	0	NA

## Sheet: CREM
Case ID	CTRL	Case ID	M1AP	Case ID	SHOC1	Case ID	TEX11	Case ID	SPO16
M2211	29.84	M330	0.1	M2046	0	M205	0	M3863	0
M2350	28.68	M864	0.22	G-377	0	M246	0
M3254	32.72	M2062	1.22	M3260 |1	0.16	M281	0
		M2525	0.04			M1390	0
		M2746	0.64			M3409	0
		M3511	0.84
		M3609	0.43
Mean	30.4133		0.498571		0		0		0
SD	2.08013		0.429823		0		0		/
p value			0.00000000019765		0.0016 |2		0.0016 |2		0.0016|2
for this calculculation, number of positive cells is shown as average number of positive cells per one tubule, for raw data see excel sheet CREM (raw)
|1 This sample has been excluded from the scatter plot and statistics, because the SHOC1 variant carried by this man presumably did not cause a loss of protein function
|2 a one sample t-test (two-tailed) was performed to assess whether the observed individual value significantly deviated from the control group's mean taking into account the control group's standard deviation and the sample size

## Sheet: CREM (raw)
CTRL	M2211		M2350		M3254			M1AP	M330		M864		M2062		M2525		M2746		M3511		M3609			SHOC1	M2046		G-377		M2046			TEX11	M205		M246		M281		M1390		M3409			SPO16	M3863
	# of tubuli	# of positive cells	# of tubuli	# of positive cells	# of tubuli	# of positive cells			# of tubuli	# of positive cells	# of tubuli	# of positive cells	# of tubuli	# of positive cells	# of tubuli	# of positive cells	# of tubuli	# of positive cells	# of tubuli	# of positive cells	# of tubuli	# of positive cells			# of tubuli	# of positive cells	# of tubuli	# of positive cells	# of tubuli	# of positive cells			# of tubuli	# of positive cells	# of tubuli	# of positive cells	# of tubuli	# of positive cells	# of tubuli	# of positive cells	# of tubuli	# of positive cells			# of tubuli	# of positive cells
	1	21	1	46	1	37			1	0	1	0	1	0	1	0	1	0	1	1	1	0			1	0	1	0	1	0			1	0	1	0	1	0	1	0	1	0			1	0
	2	15	2	56	2	44			2	0	2	0	2	0	2	0	2	0	2	3	2	1			2	0	2	0	2	0			2	0	2	0	2	0	2	0	2	0			2	0
	3	51	3	10	3	29			3	0	3	0	3	0	3	0	3	1	3	2	3	0			3	0	3	0	3	0			3	0	3	0	3	0	3	0	3	0			3	0
	4	32	4	56	4	34			4	0	4	0	4	3	4	0	4	0	4	1	4	1			4	0	4	0	4	0			4	0	4	0	4	0	4	0	4	0			4	0
	5	25	5	21	5	24			5	0	5	0	5	0	5	0	5	0	5	1	5	0			5	0	5	0	5	0			5	0	5	0	5	0	5	0	5	0			5	0
	6	28	6	41	6	10			6	1	6	1	6	0	6	0	6	1	6	1	6	1			6	0	6	0	6	0			6	0	6	0	6	0	6	0	6	0			6	0
	7	60	7	19	7	61			7	0	7	0	7	1	7	0	7	0	7	1	7	0			7	0	7	0	7	0			7	0	7	0	7	0	7	0	7	0			7	0
	8	18	8	48	8	39			8	0	8	0	8	0	8	0	8	0	8	1	8	0			8	0	8	0	8	0			8	0	8	0	8	0	8	0	8	0			8	0
	9	20	9	35	9	23			9	1	9	0	9	2	9	0	9	0	9	2	9	1			9	0	9	0	9	0			9	0	9	0	9	0	9	0	9	0			9	0
	10	29	10	9	10	15			10	0	10	0	10	0	10	0	10	0	10	2	10	2			10	0	10	0	10	0			10	0	10	0	10	0	10	0	10	0			10	0
	11	39	11	42	11	10			11	0	11	0	11	4	11	0	11	2	11	1	11	0			11	0	11	0	11	0			11	0	11	0	11	0	11	0	11	0			11	0
	12	50	12	45	12	34			12	0	12	0	12	0	12	0	12	0	12	0	12	0			12	0	12	0	12	0			12	0	12	0	12	0	12	0	12	0			12	0
	13	52	13	23	13	62			13	0	13	0	13	0	13	0	13	1	13	0	13	0			13	0	13	0	13	0			13	0	13	0	13	0	13	0	13	0			13	0
	14	45	14	45	14	11			14	0	14	0	14	1	14	0	14	2	14	2	14	0			14	0	14	0	14	0			14	0	14	0	14	0	14	0	14	0			14	0
	15	34	15	25	15	47			15	0	15	0	15	3	15	0	15	1	15	0	15	0			15	0	15	0	15	0			15	0	15	0	15	0	15	0	15	0			15	0
	16	28	16	30	16	30			16	0	16	1	16	2	16	1	16	0	16	0	16	2			16	0	16	0	16	0			16	0	16	0	16	0	16	0	16	0			16	0
	17	8	17	39	17	1			17	0	17	3	17	1	17	0	17	0	17	0	17	1			17	0	17	0	17	1			17	0	17	0	17	0	17	0	17	0			17	0
	18	3	18	48	18	11			18	0	18	2	18	4	18	0	18	4	18	0	18	0			18	0	18	0	18	0			18	0	18	0	18	0	18	0	18	0			18	0
	19	23	19	23	19	37			19	0	19	0	19	4	19	0	19	0	19	1	19	0			19	0	19	0	19	2			19	0	19	0	19	0	19	0	19	0			19	0
	20	26	20	15	20	15			20	0	20	0	20	2	20	0	20	0	20	0	20	1			20	0	20	0	20	0			20	0	20	0	20	0	20	0	20	0			20	0
	21	39	21	26	21	34			21	0	21	0	21	0	21	0	21	1	21	0	21	1			21	0	21	0	21	0			21	0	21	0	21	0	21	0	21	0			21	0
	22	11	22	15	22	27			22	0	22	1	22	0	22	0	22	2	22	2	22	0			22	0	22	0	22	0			22	0	22	0	22	0	22	0	22	0			22	0
	23	34	23	36	23	24			23	0	23	2	23	1	23	0	23	0	23	0	23	0			23	0	23	0	23	2			23	0	23	0	23	0	23	0	23	0			23	0
	24	28	24	27	24	9			24	0	24	0	24	0	24	0	24	0	24	0	24	0			24	0	24	0	24	0			24	0	24	0	24	0	24	0	24	0			24	0
	25	27	25	38	25	49			25	1	25	0	25	2	25	0	25	0	25	0	25	0			25	0	25	0	25	0			25	0	25	0	25	0	25	0	25	0			25	0
									26	0	26	0	26	0	26	0	26	2			26	0			26	0	26	0	26	0			26	0	26	0	26	0	26	0	26	0			26	0
									27	0	27	0	27	0	27	0	27	2			27	0			27	0	27	0	27	0			27	0	27	0	27	0	27	0	27	0			27	0
									28	0	28	0	28	0	28	0	28	1			28	0			28	0	28	0	28	0			28	0	28	0	28	0	28	0	28	0			28	0
									29	0	29	0	29	0	29	0	29	0			29	0			29	0	29	0	29	0			29	0	29	0	29	0	29	0	29	0			29	0
									30	0	30	0	30	0	30	0	30	0			30	0			30	0	30	0	30	0			30	0	30	0	30	0	30	0	30	0			30	0
									31	0	31	0	31	0	31	0	31	0			31	0			31	0			31	0			31	0	31	0	31	0	31	0	31	0			31	0
									32	0	32	0	32	2	32	0	32	0			32	0			32	0			32	0			32	0	32	0	32	0	32	0	32	0			32	0
									33	0	33	0	33	3	33	0	33	0			33	0			33	0			33	0			33	0	33	0	33	0	33	0	33	0			33	0
									34	1	34	0	34	2	34	0	34	4			34	3			34	0			34	0			34	0	34	0	34	0	34	0	34	0			34	0
									35	0	35	0	35	2	35	0	35	0			35	1			35	0			35	0			35	0	35	0	35	0	35	0	35	0			35	0
									36	0	36	0	36	4	36	0	36	0							36	0			36	0			36	0	36	0	36	0	36	0	36	0			36	0
									37	0	37	1	37	1	37	1	37	0							37	0			37	0			37	0	37	0	37	0	37	0	37	0			37	0
									38	0	38	0	38	0	38	0	38	2							38	0			38	0			38	0	38	0	38	0	38	0	38	0			38	0
									39	0	39	2	39	3	39	0	39	4							39	0			39	0			39	0	39	0	39	0	39	0	39	0			39	0
									40	0	40	0	40	1	40	0	40	1							40	0			40	1			40	0	40	0	40	0	40	0	40	0			40	0
									41	0	41	1	41	8	41	0	41	3							41	0			41	0			41	0	41	0	41	0	41	0	41	0			41	0
									42	0	42	0	42	0	42	0	42	0							42	0			42	0			42	0	42	0	42	0	42	0	42	0			42	0
											43	0	43	1	43	0	43	1							43	0			43	2			43	0	43	0	43	0	43	0	43	0			43	0
											44	0	44	0	44	0	44	0							44	0			44	0			44	0	44	0	44	0	44	0	44	0			44	0
											45	0	45	0	45	0	45	1							45	0			45	0			45	0	45	0	45	0	45	0	45	0			45	0
											46	0	46	1	46	0	46	0							46	0			46	0			46	0	46	0	46	0	46	0	46	0			46	0
											47	0	47	0	47	0	47	0							47	0			47	0			47	0	47	0			47	0	47	0			47	0
											48	1	48	0	48	0	48	0							48	0			48	0			48	0	48	0			48	0	48	0			48	0
											49	0	49	0	49	0	49	0							49	0			49	0			49	0	49	0			49	0	49	0			49	0
											50	0	50	2			50	1							50	0			50	0			50	0	50	0			50	0	50	0			50	0
											51	0	51	3			51	1							51	0			51	1			51	0	51	0			51	0	51	0			51	0
											52	0	52	3			52	0							52	0			52	0			52	0	52	0			52	0	52	0			52	0
											53	0	53	0			53	1							53	0			53	0			53	0	53	0			53	0	53	0			53	0
											54	0	54	2			54	1							54	0			54	0			54	0	54	0			54	0	54	0			54	0
											55	0	55	0			55	0							55	0			55	0			55	0	55	0			55	0	55	0			55	0
											56	0	56	2			56	0							56	0			56	0			56	0	56	0			56	0	56	0			56	0
											57	0	57	0			57	0							57	0			57	0			57	0	57	0			57	0	57	0			57	0
											58	0	58	0			58	0							58	0							58	0	58	0			58	0	58	0			58	0
											59	4	59	1			59	1							59	0							59	0	59	0			59	0	59	0			59	0
											60	0	60	4			60	1							60	0							60	0	60	0			60	0	60	0			60	0
											61	0	61	0			61	0							61	0							61	0	61	0			61	0	61	0			61	0
											62	0	62	2			62	0							62	0							62	0	62	0			62	0	62	0			62	0
											63	0	63	1			63	0							63	0							63	0	63	0			63	0	63	0			63	0
											64	0	64	0			64	0							64	0							64	0	64	0			64	0	64	0			64	0
											65	0	65	0			65	0							65	0							65	0	65	0			65	0	65	0			65	0
											66	0	66	1			66	0							66	0							66	0	66	0					66	0			66	0
											67	1	67	2			67	1							67	0							67	0	67	0					67	0			67	0
											68	0	68	1			68	0							68	0							68	0	68	0					68	0			68	0
											69	0	69	2			69	1							69	0							69	0	69	0					69	0			69	0
											70	1					70	0							70	0							70	0	70	0					70	0			70	0
											71	0					71	1							71	0							71	0	71	0					71	0			71	0
											72	0					72	1							72	0							72	0							72	0			72	0
											73	2					73	0							73	0							73	0							73	0
											74	0					74	0							74	0							74	0							74	0
											75	0					75	0							75	0							75	0							75	0
											76	0					76	0							76	0							76	0							76	0
											77	1					77	0
											78	0					78	1
											79	0					79	2
											80	0					80	2
											81	0
											82	0
											83	0
											84	0
											85	0
											86	0
											87	0
											88	0
											89	0
											90	0
											91	1
											92	0
											93	0
											94	0
											95	0
											96	0
											97	1
											98	0
											99	1
											100	0
											101	0
											102	0
											103	0
											104	0
											105	0
											106	0
											107	0
											108	0
											109	0
											110	0
											111	0
											112	0
											113	0
											114	0
											115	0
											116	0
											117	0
											118	0
											119	0
											120	0
											121	2
											122	0
											123	0
											124	0
											125	0
											126	0
											127	0
											128	0
											129	0
											130	0
											131	0
											132	0
											133	0
											134	0
											135	2
											136	0
											137	0
											138	0
											139	1
											140	0
											141	0
											142	0
											143	1
											144	0
											145	0
											146	0
											147	0
											148	0
											149	0
											150	0
											151	0
											152	1
											153	1
											154	0
											155	0
											156	0
