# Supplementary material for: Genotype-specific differences in infertile men due to loss-of-function variants in M1AP or ZZS genes
Source: EMBO Mol Med. 2025 May 15;17(6):1417–51. doi: 10.1038/s44321-025-00244-0 (PMC12162868; doi:10.1038/s44321-025-00244-0)
Supplement: Supplementary file 5 — Source data Fig. 2 [file 44321_2025_244_MOESM5_ESM.zip › Source Data_Figure 2, Supp. Figures_IHC/Figure 2_README.txt]

Dataset title: Source data files for numerical data.
File naming convention: GeneOfInterest_CasePseudoID_OverviewStaining_BiopsyID_Microsope_Objective.vmic.ome.tiff[SectionID]

Overview staining was captured with an Olympus BX61VS scanning microscope system (file format: .vsi). Snapshots were taken, and image processing was performed using the in-build software (file format: .png) and applied equally across the entire image and controls. For visual clarity, the final images have been cropped and adjusted in terms of brightness and contrast. These changes do not affect the data or the results presented. The source data includes the full-sized, unprocessed digital scans of each case and experiment if performed in-house. For external cases, source data is provided as snapshots.

For in-house cases, the digital scans of the testicular biopsies have been uploaded to the secure central repository OMERO to ensure optimal public accessibility. The files were converted into an ome.tiff format using the NGFF-converter (v1.1.5) to
meet OMERO's compatibility requirements. For each case, one biopsy and section was uploaded.

All patient data presented and included in this project have been fully anonymised. Identifying information has been removed, and patient IDs have been pseudonymised to protect individual privacy. Additionally, no personally identifiable data were used in any form, ensuring that no information related to identifiable individuals is present in the dataset.
