# Supplementary material for: Genotype-specific differences in infertile men due to loss-of-function variants in M1AP or ZZS genes
Source: EMBO Mol Med. 2025 May 15;17(6):1417–51. doi: 10.1038/s44321-025-00244-0 (PMC12162868; doi:10.1038/s44321-025-00244-0)
Supplement: Supplementary file 6 — Source data Fig. 3 [file 44321_2025_244_MOESM6_ESM.zip]

Archive with 2 entries (2 files):
- Source Data_Figure 3, Supp. Figures_IHC/Figure 3_Numerical Data.xlsx
- Source Data_Figure 3, Supp. Figures_IHC/Figure 3_README.txt
