# Supplementary material for: Genotype-specific differences in infertile men due to loss-of-function variants in M1AP or ZZS genes
Source: EMBO Mol Med. 2025 May 15;17(6):1417–51. doi: 10.1038/s44321-025-00244-0 (PMC12162868; doi:10.1038/s44321-025-00244-0)
Supplement: Supplementary file 6 — Source data Fig. 3 [file 44321_2025_244_MOESM6_ESM.zip › Source Data_Figure 3, Supp. Figures_IHC/Figure 3_Numerical Data.xlsx]

## Sheet: yH2AX
		CTRL			M1AP							SHOC1		TEX11					SPO16
Stage		M2211	M2350	M3254	M330	M864	M2062	M2525	M2746	M3511	M3609	M2046	G-377	M205	M246	M281	M1390	M3409	M3863
others		10	3	9	4	1	8	1	8	10	5	4	9	7	11	2	2	10	8
leptotene		3	3	7	12	3	8	6	9	1	6	7	5	6	2	0	0	2	4
zygotene		12	8	7	28	21	23	17	4	5	24	93	34	55	30	61	53	11	30
pachytene		58	80	106	29	111	38	26	34	27	47	0	0	0	0	0	0	0	0
pachytene-like or metaphase-like		0	0	2	16	9	14	13	18	14	12	48	16	62	40	42	40	43	26

## Sheet: TUNEL
Case ID	CTRL	Case ID	M1AP	Case ID	SHOC1	Case ID	TEX11	Case ID	SPO16
M2211	0.2	M330	0.79	M2046	1.06	M205	1.26	M3863	0.79
M2132	0.43	M864	1.02			M246	1.11
M3254	0.2	M2062	1.54			M281	1.41
		M2525	0.88			M1390	1.11
		M2746	1.39
		M3511	1.31
		M3609	0.77
Mean	0.276667		1.1		1.06		1.2225		0.79
SD	0.132791		0.311341		/		0.143614		/
p value			0.0026		0.0096 |1		0.0003		0.0219 |1
for this calculculation, number of positive cells is shown as average number of positive cells per one tubule, for raw data see excel sheet TUNEL (raw)
|1 a one sample t-test (two-tailed) was performed to assess whether the observed individual value significantly deviated from the control group's mean taking into account the control group's standard deviation and the sample size

## Sheet: TUNEL (raw)
	CTRL	M2211		M3254		M2132			M1AP	M330		M864		M2062		M2525		M2746		M3511		M3609			SHOC1	M2046			TEX11	M205		M246		M281		M1390			SPO16	M3863
		# of tubuli	# of positive cells	# of tubuli	# of positive cells	# of tubuli	# of positive cells			# of tubuli	# of positive cells	# of tubuli	# of positive cells	# of tubuli	# of positive cells	# of tubuli	# of positive cells	# of tubuli	# of positive cells	# of tubuli	# of positive cells	# of tubuli	# of positive cells			# of tubuli	# of positive cells			# of tubuli	# of positive cells	# of tubuli	# of positive cells	# of tubuli	# of positive cells	# of tubuli	# of positive cells			# of tubuli	# of positive cells
		1	0	1	0	1	1			1	1	1	1	1	1	1	1	1	3	1	1	1	0			1	3			1	1	1	4	1	0	1	2			1	1
		2	0	2	0	2	0			2	3	2	1	2	4	2	2	2	1	2	5	2	1			2	0			2	0	2	2	2	0	2	0			2	1
		3	0	3	0	3	1			3	1	3	0	3	2	3	1	3	5	3	0	3	0			3	0			3	0	3	1	3	1	3	0			3	0
		4	0	4	1	4	0			4	2	4	1	4	5	4	7	4	0	4	2	4	2			4	0			4	0	4	1	4	0	4	0			4	0
		5	0	5	0	5	0			5	1	5	3	5	0	5	3	5	0	5	1	5	0			5	3			5	3	5	0	5	2	5	1			5	1
		6	0	6	0	6	0			6	1	6	1	6	0	6	2	6	0	6	0	6	0			6	0			6	1	6	0	6	1	6	1			6	0
		7	0	7	0	7	0			7	1	7	3	7	2	7	3	7	0	7	0	7	1			7	2			7	0	7	2	7	0	7	4			7	1
		8	1	8	1	8	2			8	1	8	0	8	1	8	2	8	0	8	0	8	0			8	0			8	2	8	2	8	0	8	1			8	2
		9	0	9	0	9	4			9	4	9	2	9	1	9	1	9	1	9	3	9	1			9	0			9	4	9	4	9	3	9	0			9	1
		10	0	10	1	10	0			10	1	10	0	10	3	10	1	10	0	10	4	10	0			10	0			10	6	10	0	10	0	10	1			10	1
		11	1	11	1	11	0			11	1	11	0	11	0	11	2	11	0	11	0	11	1			11	1			11	1	11	0	11	1	11	0			11	1
		12	1	12	0	12	0			12	2	12	3	12	3	12	1	12	1	12	0	12	5			12	0			12	2	12	0	12	1	12	0			12	2
		13	0	13	0	13	0			13	1	13	7	13	0	13	1	13	0	13	0	13	0			13	2			13	0	13	0	13	1	13	4			13	0
		14	1	14	0	14	0			14	2	14	2	14	3		1	14	0	14	7	14	0			14	3			14	1	14	1	14	1	14	0			14	1
		15	0	15	1	15	0			15	1	15	2	15	4	15	5	15	0	15	0	15	2			15	0			15	0	15	1	15	0	15	0			15	2
		16	0	16	0	16	0			16	3	16	0	16	3	16	1	16	0	16	2	16	0			16	3			16	7	16	2	16	1	16	0			16	1
		17	0	17	0	17	0			17	3	17	7	17	0	17	3	17	1	17	1	17	5			17	0			17	0	17	0	17	0	17	1			17	0
		18	0	18	0	18	1			18	1	18	1	18	2	18	1	18	2	18	5	18	1			18	1			18	2	18	0	18	1	18	0			18	0
		19	0	19	0	19	1			19	2	19	4	19	3	19	2	19	0	19	1	19	0			19	3			19	1	19	0	19	2	19	1			19	1
		20	0	20	0	20	0			20	5	20	2	20	0	20	2	20	0	20	0	20	0			20	0			20	1	20	0	20	3	20	0			20	1
		21	0	21	1	21	0			21	1	21	1	21	2	21	1	21	10	21	0	21	0			21	2			21	0	21	1	21	1	21	1			21	3
		22	1	22	1	22	0			22	2	22	0	22	0	22	0	22	0	22	0	22	0			22	0			22	0	22	0	22	4	22	0			22	1
		23	1	23	0	23	0			23	4	23	0	23	0	23	0	23	0	23	1	23	0			23	0			23	1	23	3	23	0	23	1			23	0
		24	0	24	0	24	0			24	2	24	0	24	0	24	0	24	1	24	0	24	0			24	3			24	0	24	4	24	3	24	2			24	0
		25	0	25	0	25	0			25	2	25	0	25	0	25	0	25	0	25	3	25	1			25	1			25	0	25	3	25	0	25	3			25	1
		26	0	26	0	26	0			26	3	26	0	26	0	26	0	26	2	26	5	26	0			26	0			26	3	26	0	26	2	26	0			26	0
		27	0	27	0	27	2			27	1	27	0	27	1	27	0	27	1	27	2	27	0			27	0			27	1	27	4	27	2	27	3			27	0
		28	0	28	0	28	0			28	2	28	1	28	2	28	0	28	1	28	0	28	0			28	0			28	0	28	3	28	0	28	2			28	2
		29	0	29	0	29	0			29	3	29	1	29	0	29	0	29	6	29	1	29	1			29	1			29	5	29	1	29	0	29	0			29	1
		30	1	30	1	30	2			30	3	30	1	30	4	30	0	30	0	30	0	30	0			30	2			30	0	30	0	30	2	30	3			30	0
		31	0	31	0	31	0			31	1	31	0	31	2	31	0	31	3	31	2	31	1			31	0			31	0	31	0	31	0	31	3			31	0
		32	0	32	0	32	1			32	0	32	2	32	4	32	0	32	0	32	1	32	0			32	2			32	7	32	1	32	1	32	2			32	0
		33	0	33	0	33	0			33	0	33	1	33	3	33	0	33	2	33	0	33	0			33	1			33	0	33	0	33	0	33	0			33	3
		34	0	34	2	34	1			34	0	34	0	34	1	34	0	34	0	34	0	34	0			34	1			34	1	34	2	34	2	34	3			34	0
		35	0	35	0	35	0			35	0	35	0	35	0	35	0	35	0	35	0	35	2			35	0			35	1	35	3	35	2	35	0			35	0
				36	0	36	0			36	0	36	1	36	2	36	0	36	11	36	0	36	0			36	1			36	4	36	1	36	0	36	1			36	0
				37	0	37	0			37	0	37	0	37	4	37	0	37	1	37	2	37	1			37	0			37	0	37	1	37	1	37	2			37	1
				38	0	38	3			38	0	38	2	38	2	38	0	38	0	38	0	38	4			38	0			38	0	38	2	38	3	38	1			38	2
				39	0	39	0			39	0	39	5	39	1	39	0	39	0	39	2	39	0			39	0			39	1	39	0	39	1	39	1			39	0
				40	0	40	0			40	0	40	2	40	1	40	0	40	1	40	1	40	2			40	1			40	2	40	0	40	0	40	0			40	0
				41	0	41	1			41	0	41	1	41	0	41	0	41	1	41	0	41	0			41	0			41	0	41	3	41	0	41	2			41	0
				42	0	42	0			42	0	42	0	42	0	42	0	42	0	42	0	42	2			42	3			42	4	42	1	42	0	42	0			42	0
				43	0	43	0			43	0	43	0	43	0	43	0	43	0	43	1	43	2			43	0			43	1	43	1	43	3	43	0			43	0
				44	0	44	1			44	0	44	1	44	0	44	0	44	3	44	2	44	0			44	0			44	1	44	1	44	2	44	0			44	1
				45	0	45	0			45	0	45	1	45	2	45	0	45	0	45	4	45	4			45	2			45	1	45	0	45	0	45	2			45	1
				46	0	46	0			46	0	46	3	46	2	46	0	46	2			46	0			46	3			46	2	46	0	46	3	46	8			46	0
				47	0	47	1			47	0	47	0	47	3	47	0	47	1			47	1			47	1			47	0	47	0	47	1	47	0			47	0
				48	0	48	0			48	0	48	2	48	0	48	0	48	9			48	0			48	1			48	0	48	0	48	4	48	9			48	3
				49	0	49	0			49	0	49	0	49	1	49	0	49	2			49	2			49	1			49	1	49	0	49	2	49	2			49	1
				50	0	50	0			50	0	50	1	50	1			50	3			50	0			50	1			50	0	50	1	50	0	50	1			50	2
				51	0	51	0			51	0	51	0	51	1			51	2			51	1			51	2			51	0	51	1	51	1	51	4			51	1
				52	0	52	0			52	0	52	3	52	7			52	0			52	0			52	0			52	0	52	2	52	0					52	0
				53	1	53	2			53	0	53	2	53	0			53	0			53	0			53	0			53	0	53	0	53	1					53	1
				54	0	54	1			54	0	54	0	54	0			54	0			54	2			54	2			54	0	54	0	54	1					54	2
				55	0	55	0			55	0	55	0	55	3			55	5			55	0			55	1					55	0							55	2
				56	0	56	1			56	0	56	0	56	0			56	0			56	0			56	0					56	0							56	0
				57	0	57	0			57	0	57	1	57	6			57	0			57	0			57	2					57	0							57	1
				58	0	58	0			58	0	58	1	58	1			58	1			58	0			58	2					58	0							58	1
				59	0	59	0			59	0	59	0	59	4			59	0			59	0			59	2					59	1							59	2
				60	0	60	0			60	0	60	0	60	0			60	0			60	0			60	0					60	2							60	0
				61	0	61	0			61	0	61	0	61	1			61	0			61	0			61	0					61	1							61	0
				62	1	62	0			62	0	62	0	62	2			62	2			62	3			62	2					62	1							62	2
				63	0	63	0			63	0	63	0	63	0			63	3							63	1					63	2							63	2
				64	0	64	0			64	0	64	2	64	0			64	0							64	0					64	1							64	0
				65	0	65	1			65	0	65	1	65	0			65	0							65	2					65	1							65	3
				66	0	66	1			66	0	66	0					66	0							66	0					66	3							66	0
				67	0	67	2			67	0	67	1					67	0							67	0					67	1							67	0
				68	0	68	0			68	0	68	0					68	0							68	0					68	2							68	0
				69	0	69	0			69	0	69	2					69	2							69	1					69	2							69	3
				70	0	70	0			70	0	70	0					70	0							70	1					70	2							70	0
				71	0					71	0	71	1					71	0																					71	0
				72	0					72	0	72	0					72	2																					72	0
				73	0					73	0	73	2					73	1																					73	0
				74	0					74	0	74	1					74	1																					74	1
				75	1					75	0	75	2					75	0																					75	0
				76	0					76	0	76	2					76	0																					76	0
				77	0					77	0	77	1					77	2
				78	0							78	0					78	0
				79	0							79	0					79	2
				80	0							80	0					80	0
				81	0							81	2					81	1
				82	0							82	0					82	0
				83	0							83	0					83	1
				84	0							84	3					84	0
				85	0							85	3					85	0
				86	1							86	2					86	0
				87	0							87	0					87	2
				88	0							88	0					88	0
				89	0							89	5					89	1
				90	1							90	2					90	0
				91	2							91	0					91	10
				92	0							92	0					92	0
				93	0							93	3					93	18
				94	0							94	1					94	0
				95	0							95	0					95	0
				96	1							96	0					96	1
				97	0							97	0					97	0
				98	1							98	0					98	0
				99	0							99	0					99	1
				100	1							100	0					100	1
												101	0					101	5
												102	0					102	5
												103	0					103	0
												104	1
												105	3
												106	0
												107	0
												108	0
												109	0
												110	3
												111	3
												112	0
												113	0
												114	0
												115	0
												116	0
												117	3
												118	0
												119	0
												120	0
												121	3
												122	0
												123	0
