# Supplementary material for: Genotype-specific differences in infertile men due to loss-of-function variants in M1AP or ZZS genes
Source: EMBO Mol Med. 2025 May 15;17(6):1417–51. doi: 10.1038/s44321-025-00244-0 (PMC12162868; doi:10.1038/s44321-025-00244-0)
Supplement: Supplementary file 6 — Source data Fig. 3 [file 44321_2025_244_MOESM6_ESM.zip › Source Data_Figure 3, Supp. Figures_IHC/Figure 3_README.txt]

Dataset title: Source data files for immunohistochemical experiments.
File naming convention: GeneOfInterest_CasePseudoID_FirstAntibodyTarget_BiopsyID_Microsope_Objective.vmic.ome.tiff

Immunohistochemical antibody staining was captured with the PreciPoint O8 scanning microscope system (file format: .vmic). Snapshots were taken with the open-source software ViewPoint Light (file format: .png). Image processing was performed with the open-source software Fiji by ImageJ (v2.3.0/1.54h) and applied equally across the entire image and controls. For visual clarity, the final images have been cropped and adjusted in terms of brightness and contrast. These changes do not affect the data or the results presented. The source data includes the full-sized, unprocessed digital scans of each case and experiment if in-house available

The digital scans of the stained samples have been uploaded to the secure central repository OMERO to ensure optimal public accessibility. The files were first converted to the .vmic.svs format using the ConvertPoint Online software (v1.0.0.299). They were then converted into a .vmic.ome.tiff format using the NGFF-converter (v1.1.5) to meet OMERO's compatibility requirements.

All patient data presented and included in this project have been fully anonymised. Identifying information has been removed, and patient IDs have been pseudonymised to protect individual privacy. Additionally, no personally identifiable data were used in any form, ensuring that no information related to identifiable individuals is present in the dataset.
