# Supplementary material for: Genotype-specific differences in infertile men due to loss-of-function variants in M1AP or ZZS genes
Source: EMBO Mol Med. 2025 May 15;17(6):1417–51. doi: 10.1038/s44321-025-00244-0 (PMC12162868; doi:10.1038/s44321-025-00244-0)
Supplement: Supplementary file 7 — Source data Fig. 4 [file 44321_2025_244_MOESM7_ESM.zip]

Archive with 1 entries (1 files):
- Source Data_Figure 4/README_Fig 4,5,7.txt
