# Supplementary material for: Genotype-specific differences in infertile men due to loss-of-function variants in M1AP or ZZS genes
Source: EMBO Mol Med. 2025 May 15;17(6):1417–51. doi: 10.1038/s44321-025-00244-0 (PMC12162868; doi:10.1038/s44321-025-00244-0)
Supplement: Supplementary file 7 — Source data Fig. 4 [file 44321_2025_244_MOESM7_ESM.zip › Source Data_Figure 4/README_Fig 4,5,7.txt]

Dataset title: Source data files for MSH5 or RAD51 spermatocyte spread experiments.
File naming convention: GeneOfInterest_CasePseudoID_First+Antibody+Targets_ImageNumber.tif

Immunofluorescence staining of MSH5 or RAD51 was performed on human spermatocyte spreads. Cells were captured with a Leica DM6 B
microscope using the in-build Leica LAS X premium software (v3.10.0).

Suitable filter cubes (A-UV/D/I3/N2.1) and the HC PL APO 100x/1.40-0.70 Oil objective were used to visualise fluorophore-based
antibody staining. Z-stacks were acquired in each channel according to the software recommendations for immunofluorescence images,
except for M1AP-M864 where experimental limitations restricted the acquisition of z-stacks and single images were captured per channel.
Z-stacks were subsequently merged and processed into a composite image using the open-source software Fiji by ImageJ (v2.3.0/1.54h).
False colours were assigned independent of those used in the original acquisition. The merged z-stacks of individual channels were
converted to greyscale for the final figures. Images have been cropped and adjusted in brightness and contrast for visual clarity.
These changes do not affect the data or the results presented. The source data includes the full-sized, high-resolution maximum
projection images. For the presentation of details, chromosomes were rotated to fit in the image panel in some cases. The source
data of these experiments have been uploaded to the secure central repository OMERO to ensure optimal public accessibility.

All patient data presented and included in this project have been fully anonymised. Identifying information has been removed,
and patient IDs have been pseudonymised to protect individual privacy. Additionally, no personally identifiable data were used
in any form, ensuring that no information related to identifiable individuals is present in the dataset.
