# Supplementary material for: Genotype-specific differences in infertile men due to loss-of-function variants in M1AP or ZZS genes
Source: EMBO Mol Med. 2025 May 15;17(6):1417–51. doi: 10.1038/s44321-025-00244-0 (PMC12162868; doi:10.1038/s44321-025-00244-0)
Supplement: Supplementary file 9 — Source data Fig. 6 [file 44321_2025_244_MOESM9_ESM.zip › Source Data_Figure 6 Supp. Figures_IF/Figure 6 TEX11_Numerical Data.xlsx]

## Sheet: TEX11
	CTRL	M1AP
counted spermatocytes	194	75
	186	55
	209	67
	171	71
	213	70
	227	58
	175
	224
Mean	199.875	66
SD	21.5568	7.84857
p value		0.0000000062408
