# Supplementary material for: Genotype-specific differences in infertile men due to loss-of-function variants in M1AP or ZZS genes
Source: EMBO Mol Med. 2025 May 15;17(6):1417–51. doi: 10.1038/s44321-025-00244-0 (PMC12162868; doi:10.1038/s44321-025-00244-0)
Supplement: Supplementary file 9 — Source data Fig. 6 [file 44321_2025_244_MOESM9_ESM.zip › Source Data_Figure 6 Supp. Figures_IF/README_Fig 6,8,9.txt]

Dataset title: Source data files for MLH1 or TEX11 spermatocyte spread experiments.
File naming convention: GeneOfInterest_CasePseudoID_First+Antibody+Targets.czi

Immunofluorescence staining of MLH1 or TEX11 was performed on spermatocyte spreads. Cells were captured with a Zeiss Elyra 7 microscope
for specialised 3D structured illumination (SIM²) using the Zeiss Zen black software. SIM² is an image reconstruction algorithm
that increases the resolution and sectioning quality of structured illumination microscopy data beyond the traditional diffraction
limit of light. It is fully integrated into the ZEN software and was used for all IF images included in the manuscript.

Suitable filter sets (DAPI/GFP/TXR/Y5) and the Plan-Apochromat 63x/1.4 Oil DIC objective were used to visualise fluorophore-based
antibody staining. Z-stacks were acquired in each channel according to the software recommendations for immunofluorescence images.
Z-stacks were subsequently merged and processed into a composite image using the open-source software Fiji by ImageJ (v2.3.0/1.54h).
False colours were assigned independent of those used in the original acquisition. The merged z-stacks of individual channels were
converted to greyscale for the final figures. Images have been cropped and adjusted in brightness and contrast for visual clarity.
These changes do not affect the data or the results presented. The source data includes the full-sized, unmodified, high-resolution
z-stack images. For the presentation of details, chromosomes were rotated to fit in the image panel. The original data of these
experiments have been uploaded to the secure central repository OMERO to ensure optimal public accessibility.

All patient data presented and included in this project have been fully anonymised. Identifying information has been removed,
and patient IDs have been pseudonymised to protect individual privacy. Additionally, no personally identifiable data were used
in any form, ensuring that no information related to identifiable individuals is present in the dataset.
