# Supplementary material for: Genotype-specific differences in infertile men due to loss-of-function variants in M1AP or ZZS genes
Source: EMBO Mol Med. 2025 May 15;17(6):1417–51. doi: 10.1038/s44321-025-00244-0 (PMC12162868; doi:10.1038/s44321-025-00244-0)
Supplement: Supplementary file 10 — Source data Fig. 7 [file 44321_2025_244_MOESM10_ESM.zip › Source Data_Figure 7/Figure 7 MSH5_Numerical Data.xlsx]

## Sheet: MSH5
	CTRL	M1AP	SHOC1	TEX11	SPO16
counted spermatocytes	40	25	1	1	3
	83	29	1	1	1
	44	38	3	0	1
	59	20			1
	61	31			2
	57
	36
	46
	48
	63
Mean	53.7	28.6	1.66667	0.666667	1.6
SD	13.8408	6.73053	1.1547	0.57735	0.894427
p value		0.0023	5.75658e-05	4.84891e-05	1.5895e-06
