# Supplementary material for: Genotype-specific differences in infertile men due to loss-of-function variants in M1AP or ZZS genes
Source: EMBO Mol Med. 2025 May 15;17(6):1417–51. doi: 10.1038/s44321-025-00244-0 (PMC12162868; doi:10.1038/s44321-025-00244-0)
Supplement: Supplementary file 11 — Source data Fig. 8 [file 44321_2025_244_MOESM11_ESM.zip › Source Data_Figure 8, Supp. Figures_IF/Figure 8 MLH1_Numerical Data.xlsx]

## Sheet: MLH1
	CTRL	M1AP
counted spermatocytes	44	34
	48	35
	47	36
	51	36
	48	34
	53	33
	48	34
	47	32
	49	37
		39
Mean	48.3333	35
SD	2.54951	2.0548
p value		0.00000000046836
