# Supplementary material for: Genotype-specific differences in infertile men due to loss-of-function variants in M1AP or ZZS genes
Source: EMBO Mol Med. 2025 May 15;17(6):1417–51. doi: 10.1038/s44321-025-00244-0 (PMC12162868; doi:10.1038/s44321-025-00244-0)
Supplement: Supplementary file 12 — Figure EV1 Source Data [file 44321_2025_244_MOESM12_ESM.zip]

Archive with 5 entries (5 files):
- Source Data_Figure EV1/Figure EV1 README_Blots.txt
- Source Data_Figure EV1/Figure EV1A_M1AP_input.tif
- Source Data_Figure EV1/Figure EV1A_TEX11_input.tif
- Source Data_Figure EV1/Figure EV1B M1AP co-IP.tif
- Source Data_Figure EV1/Figure EV1B_TEX11_co-IP.tif
